# Supplementary material for: LCMS/MS Phytochemical Profiling, Molecular, Pathological, and Immune-Histochemical Studies on the Anticancer Properties of Annona muricata
Source: Molecules. 2023 Jul 29;28(15):5744. doi: 10.3390/molecules28155744 (PMC10421100; doi:10.3390/molecules28155744)
Supplement: Supplementary file 1 [file molecules-28-05744-s001.zip]

Archive with 1 entries (1 files):
- molecules-2492167-supplementary.pdf
